# Supplementary material for: Driving innovation: When design collaboration becomes open source, how do reward mechanisms and in-process feedback act as catalysts
Source: PLoS One. 2025 Jul 2;20(7):e0327482. doi: 10.1371/journal.pone.0327482 (PMC12221004; doi:10.1371/journal.pone.0327482)
Supplement: S1 Data — (XLSX) [file pone.0327482.s001.xlsx]

## Sheet: Group 1 Task 1
Round	ID	Expert 1			Expert 2			Total score
		Aesthetic score	Technical score	Total	Aesthetic score	Technical score	Total
Round 1	A1-1	5.3	3	8.3	5	3	8	16.3
	A1-2	4.8	1	5.8	4.5	2	6.5	12.3
	B1-1	4.2	1	5.2	4	2	6	11.2
	B1-2	5	1	6	4	2	6	12
	C1-1	4.8	1	5.8	4	1	5	10.8
	C1-2	5.2	1	6.2	4	1	5	11.2
	C1-3	5.6	2	7.6	4.5	3	7.5	15.1
	C1-4	4.5	1	5.5	4	2	6	11.5
	C1-5	4.3	2	6.3	5.5	3	8.5	14.8
	C1-6	2	2	4	2	3	5	9
	C1-7	5	2	7	4.5	3	7.5	14.5
	C1-8	4.5	2	6.5	4	2	6	12.5
	D1-1	0	3	3	5	3	8	11
	D1-2	3.5	3	6.5	5.5	3	8.5	15
	D1-3	5.1	3	8.1	5.5	3	8.5	16.6
	E1-1	0	2	2	3	4	7	9
	E1-2	3	2	5	2	4	6	11
	F1-1	4	1	5	4	2	6	11
	F1-2	4.2	2	6.2	4	3	7	13.2
	F1-3	4	1	5	4	2	6	11
	G1-1	4.8	2	6.8	4	3	7	13.8
	G1-2	4.3	2	6.3	5	4	9	15.3
	G1-3	4.1	2	6.1	4.5	3	7.5	13.6
	H1-1	0	2	2	5.5	2	7.5	9.5
	I1-1	3.5	3	6.5	3	4	7	13.5
	I1-2	4	2	6	4	3	7	13
	I1-3	0	3	3	2	3	5	8
	I1-4	1	3	4	1	2	3	7
	I1-5	4	3	7	1.5	2	3.5	10.5
	I1-6	4	1	5	2	1	3	8
	I1-7	0	3	3	1	2	3	6
	I1-8	0	4	4	1	3	4	8
	J1-1	4.6	3	7.6	2	4	6	13.6
Round 2	B2-1	5	2	7	4.5	2	6.5	13.5
	B2-2	4.8	2	6.8	4	2	6	12.8
	B2-3	4.7	2	6.7	3.5	2	5.5	12.2
	C2-1	4.5	2	6.5	3.5	2	5.5	12
	C2-2	4.9	3	7.9	4.5	3	7.5	15.4
	C2-3	4.7	1	5.7	4	1	5	10.7
	D2-1	0	3	3	3	4	7	10
	D2-2	4	3	7	5	3	8	15
	D2-3	3.6	2	5.6	2	2	4	9.6
	D2-4	5.7	3	8.7	3.5	3	6.5	15.2
	D2-5	4.5	3	7.5	5.5	4	9.5	17
	D2-6	0	2	2	5.5	2	7.5	9.5
	E2-1	0	3	3	5	2	7	10
	E2-2	0	3	3	4.5	2	6.5	9.5
	E2-3	0	1	1	2	2	4	5
	E2-4	0	2	2	3.5	3	6.5	8.5
	E2-5	4.5	3	7.5	3	3	6	13.5
	F2-1	0	1	1	4	2	6	7
	G2-1	0	3	3	5	2	7	10
	G2-2	2.5	2	4.5	2.5	4	6.5	11
	G2-3	4.8	3	7.8	6	4	10	17.8
	G2-4	0	1	1	3.5	1	4.5	5.5
	H2-1	5.2	2	7.2	4	3	7	14.2
	I2-1	0	2	2	1	3	4	6
	I2-2	6	1	7	4.5	3	7.5	14.5
	I2-3	0	1	1	1	1	2	3
	I2-4	4	2	6	2	2	4	10
	I2-5	3.5	2	5.5	2	2	4	9.5
	I2-6	4	2	6	3.5	2	5.5	11.5
	I2-7	4.5	3	7.5	3	3	6	13.5
	I2-8	5	3	8	3.5	3	6.5	14.5
	J2-1	4.5	3	7.5	1	2	3	10.5
	J2-2	4	3	7	2	3	5	12
	J2-3	4.8	3	7.8	3	3	6	13.8
	J2-4	5.2	2	7.2	6	3	9	16.2
	J2-5	4.3	1	5.3	4	1	5	10.3
	J2-6	5	2	7	5.5	2	7.5	14.5
	J2-7	4.5	2	6.5	5	3	8	14.5
	J2-8	4.8	1	5.8	4	2	6	11.8
Round 3	A3-1	5.2	2	7.2	2	1	3	10.2
	A3-2	4	2	6	2	2	4	10
	A3-3	4.5	2	6.5	3	3	6	12.5
	A3-4	1	3	4	1	3	4	8
	B3-1	6	1	7	3.5	2	5.5	12.5
	B3-2	4.5	1	5.5	4	2	6	11.5
	B3-3	5	2	7	3.5	2	5.5	12.5
	C3-1	5.2	2	7.2	4.5	1	5.5	12.7
	C3-2	5.7	2	7.7	4	1	5	12.7
	C3-3	5.6	3	8.6	4	2	6	14.6
	D3-1	2	3	5	3	2	5	10
	D3-2	0	3	3	3.5	3	6.5	9.5
	D3-3	4	2	6	4.5	2	6.5	12.5
	D3-4	5	2	7	4.5	2	6.5	13.5
	D3-5	4.3	2	6.3	5	3	8	14.3
	D3-6	4.2	2	6.2	4.5	3	7.5	13.7
	E3-1	4	3	7	3	3	6	13
	E3-2	3.5	3	6.5	2.5	2	4.5	11
	E3-3	5	3	8	2.5	2	4.5	12.5
	E3-4	5.2	3	8.2	3	3	6	14.2
	F3-1	5	1	6	5.5	1	6.5	12.5
	F3-2	4.5	1	5.5	4	2	6	11.5
	G3-1	5	2	7	4	3	7	14
	G3-2	4	2	6	4	3	7	13
	G3-3	4.4	2	6.4	4.5	3	7.5	13.9
	H3-1	5	1	6	2.5	2	4.5	10.5
	I3-1	4.8	3	7.8	4.5	2	6.5	14.3
	I3-2	5.5	3	8.5	5.5	2	7.5	16
	I3-3	1	3	4	4.5	4	8.5	12.5
	I3-4	3.5	2	5.5	4	3	7	12.5
	I3-5	4	2	6	3	2	5	11
	I3-6	1	2	3	3.5	2	5.5	8.5
	I3-7	4	2	6	5.5	3	8.5	14.5
	I3-8	2.5	3	5.5	3.5	3	6.5	12
	J3-1	4.3	2	6.3	5	3	8	14.3
	J3-2	4.8	3	7.8	6	3	9	16.8
	J3-3	4.5	2	6.5	4	2	6	12.5
Round 4	A4-1	5.3	1	6.3	4	2	6	12.3
	A4-2	4.2	3	7.2	4.5	3	7.5	14.7
	A4-3	0	3	3	5.5	3	8.5	11.5
	A4-4	3.5	3	6.5	3	3	6	12.5
	B4-1	5	2	7	4	2	6	13
	B4-2	4.3	3	7.3	4.5	4	8.5	15.8
	C4-1	3.9	3	6.9	4.5	3	7.5	14.4
	C4-2	4.5	2	6.5	2.5	3	5.5	12
	C4-3	5	3	8	3	3	6	14
	C4-4	4	3	7	3	4	7	14
	C4-5	5.5	1	6.5	5	2	7	13.5
	D4-1	5.3	2	7.3	5	3	8	15.3
	D4-2	0	2	2	2	2	4	6
	D4-3	5	2	7	3	3	6	13
	D4-4	4	2	6	3	3	6	12
	D4-5	4.2	3	7.2	5	4	9	16.2
	E4-1	5.2	2	7.2	3	2	5	12.2
	E4-2	5	3	8	3.5	3	6.5	14.5
	E4-3	5.5	3	8.5	5	3	8	16.5
	E4-4	3.8	2	5.8	3.5	2	5.5	11.3
	E4-5	4.5	2	6.5	3.5	2	5.5	12
	F4-1	5.2	2	7.2	4	3	7	14.2
	F4-2	4	2	6	3	3	6	12
	G4-1	4.8	3	7.8	3.5	3	6.5	14.3
	G4-2	5	2	7	4	3	7	14
	G4-3	0	2	2	3	3	6	8
	G4-4	4.8	3	7.8	4.5	3	7.5	15.3
	H4-1	4.6	2	6.6	4	2	6	12.6
	I4-1	2.8	3	5.8	5	3	8	13.8
	I4-2	5.2	2	7.2	3.5	4	7.5	14.7
	I4-3	4.5	2	6.5	5	3	8	14.5
	I4-4	3	3	6	5.5	3	8.5	14.5
	I4-5	4	3	7	3.5	4	7.5	14.5
	I4-6	5.2	2	7.2	2.5	3	5.5	12.7
	I4-7	5.6	2	7.6	4.5	2	6.5	14.1
	I4-8	5	2	7	3.5	2	5.5	12.5
	J4-1	5	2	7	5.5	3	8.5	15.5
	J4-2	5.3	2	7.3	4.5	3	7.5	14.8
Round 5	A5-1	4.9	3	7.9	2.5	2	4.5	12.4
	A5-2	4	3	7	3	4	7	14
	A5-3	4.5	3	7.5	2.5	4	6.5	14
	A5-4	5.3	3	8.3	3.5	4	7.5	15.8
	B5-1	6	2	8	5.5	2	7.5	15.5
	B5-2	4.5	1	5.5	4	2	6	11.5
	B5-3	4.5	1	5.5	4.5	2	6.5	12
	C5-1	6	1	7	4.5	2	6.5	13.5
	C5-2	0	2	2	4	2	6	8
	C5-3	0	2	2	2	3	5	7
	D5-1	5.2	2	7.2	3.5	2	5.5	12.7
	D5-2	0	3	3	1	3	4	7
	D5-3	4.8	2	6.8	3.5	1	4.5	11.3
	D5-4	5	2	7	4.5	2	6.5	13.5
	F5-1	4.5	2	6.5	4.5	1	5.5	12
	F5-2	4.5	2	6.5	4.5	2	6.5	13
	G5-1	5.2	2	7.2	4	2	6	13.2
	G5-2	0	3	3	5.5	3	8.5	11.5
	H5-1	0	2	2	4	2	6	8
	I5-1	2	3	5	3.5	4	7.5	12.5
	I5-2	4.5	4	8.5	4.5	4	8.5	17
	I5-3	3.5	3	6.5	4	3	7	13.5
	J5-1	4.3	2	2	4	3	7	9
	J5-2	4.5	2	6.5	4.5	3	7.5	14

## Sheet: Group 1 Task 2
Round	ID	Expert 1			Expert 2			Total score
		Aesthetic score	Technical score	Total	Aesthetic score	Technical score	Total
Round 1	A1-1	4.5	3	7.5	2.5	2	4.5	12
	A1-2	5.5	2	7.5	4	2	6	13.5
	A1-3	5.3	2	7.3	3	3	6	13.3
	A1-4	5	3	8	5	3	8	16
	B1-1	4.5	1	5.5	4.5	1	5.5	11
	B1-2	4.5	1	5.5	4	1	5	10.5
	B1-3	4.5	1	5.5	2	1	3	8.5
	C1-1	5.1	2	7.1	3	2	5	12.1
	C1-2	4.9	2	6.9	3	1	4	10.9
	C1-3	5.3	1	6.3	4	2	6	12.3
	C1-4	4.6	2	6.6	4.5	3	7.5	14.1
	D1-1	5	2	7	2.5	1	3.5	10.5
	D1-2	5.4	1	6.4	5	1	6	12.4
	D1-3	5.5	2	7.5	4	2	6	13.5
	D1-4	3.8	2	5.8	4.5	2	6.5	12.3
	D1-5	3.5	2	5.5	5	2	7	12.5
	E1-1	3	3	6	2	3	5	11
	E1-2	3	3	6	3.5	2	5.5	11.5
	F1-1	5	1	6	5.5	2	7.5	13.5
	F1-2	4.5	1	5.5	5.5	2	7.5	13
	G1-1	4.8	1	5.8	4.5	2	6.5	12.3
	G1-2	5	1	6	3.5	2	5.5	11.5
	G1-3	5	2	7	4	1	5	12
	G1-4	5	2	7	4.5	2	6.5	13.5
	H1-1	1	1	2	1.5	1	2.5	4.5
	I1-1	4.3	1	5.3	2.5	1	3.5	8.8
	I1-2	4	1	5	4.5	1	5.5	10.5
	I1-3	4	1	5	5	1	6	11
	I1-4	3	2	5	5	2	7	12
	I1-5	4.3	1	5.3	3	1	4	9.3
	I1-6	4.7	2	6.7	4	3	7	13.7
	I1-7	5.4	1	6.4	4.5	2	6.5	12.9
	J1-1	5	2	7	2	2	4	11
	J1-2	3.5	2	5.5	2	2	4	9.5
Round 2	A2-1	3	3	6	2	3	5	11
	A2-2	5	2	7	4	2	6	13
	A2-3	4.6	1	5.6	4	2	6	11.6
	A2-4	4	2	6	4.5	3	7.5	13.5
	B2-1	4.5	1	5.5	3	2	5	10.5
	B2-2	3.5	1	4.5	3.5	2	5.5	10
	C2-1	5	2	7	5	3	8	15
	C2-2	5.2	1	6.2	5.5	2	7.5	13.7
	C2-3	4	2	6	3	3	6	12
	C2-4	3.5	2	5.5	1	2	3	8.5
	D2-1	5.2	2	7.2	4.5	3	7.5	14.7
	D2-2	3	2	5	3	2	5	10
	D2-3	4.7	2	6.7	4.5	2	6.5	13.2
	E2-1	4.8	1	5.8	4.5	2	6.5	12.3
	E2-2	3.5	2	5.5	3.5	2	5.5	11
	E2-3	2.8	2	4.8	4	2	6	10.8
	F2-1	4.2	2	6.2	3	2	5	11.2
	F2-2	3.6	2	5.6	1	1	2	7.6
	F2-3	2	2	4	1	1	2	6
	G2-1	3.5	3	6.5	3	3	6	12.5
	G2-2	3.5	2	5.5	3.5	2	5.5	11
	G2-3	4	2	6	3	2	5	11
	H2-1	5.2	1	6.2	1.5	2	3.5	9.7
	I2-1	1	4	5	4	4	8	13
	J2-1	2	2	4	3	3	6	10
	J2-2	2	2	4	3.5	2	5.5	9.5
	J2-3	3.5	2	5.5	4.5	3	7.5	13
Round 3	A3-1	5.3	2	7.3	3.5	2	5.5	12.8
	A3-2	4.5	1	5.5	2	2	4	9.5
	B3-1	5.5	1	6.5	3	2	5	11.5
	B3-2	3.5	2	5.5	3.5	2	5.5	11
	B3-3	4.8	1	5.8	4	2	6	11.8
	C3-1	3.3	3	6.3	5	3	8	14.3
	C3-2	2.5	3	5.5	3	3	6	11.5
	C3-3	1	3	4	3.5	3	6.5	10.5
	C3-4	0.5	3	3.5	4	3	7	10.5
	D3-1	2.5	2	4.5	4.5	3	7.5	12
	D3-2	4.5	2	6.5	4	2	6	12.5
	D3-3	4.6	3	7.6	2.5	3	5.5	13.1
	D3-4	4	3	7	4.5	3	7.5	14.5
	E3-1	0.5	3	3.5	4.5	3	7.5	11
	E3-2	2.5	2	4.5	3.5	3	6.5	11
	E3-3	1	3	4	2.5	3	5.5	9.5
	F3-1	4	3	7	4.5	3	7.5	14.5
	F3-2	4.5	3	7.5	5	3	8	15.5
	G3-1	2	2	4	4.5	2	6.5	10.5
	G3-2	3	2	5	3.5	2	5.5	10.5
	G3-3	4	2	6	4.5	2	6.5	12.5
	H3-1	3	2	5	3.5	2	5.5	10.5
	I3-1	2.5	3	5.5	4.5	3	7.5	13
	I3-2	3	3	6	2.5	2	4.5	10.5
	I3-3	2	2	4	3	3	6	10
	I3-4	0.5	3	3.5	2	2	4	7.5
	I3-5	2	2	4	3.5	1	4.5	8.5
	I3-6	1	2	3	2	2	4	7
	I3-7	4	3	7	4	3	7	14
	J3-1	3.8	3	6.8	3.5	3	6.5	13.3
	J3-2	2	3	5	3.5	3	6.5	11.5
	J3-3	4	2	6	3	3	6	12
Round 4	A4-1	2	4	6	2	3	5	11
	A4-2	3.5	3	6.5	3.5	3	6.5	13
	B4-1	4	3	7	3.5	4	7.5	14.5
	B4-2	4.5	3	7.5	5	4	9	16.5
	B4-3	4.5	2	6.5	4	2	6	12.5
	C4-1	1	3	4	4.5	3	7.5	11.5
	C4-2	3	1	4	3.5	1	4.5	8.5
	C4-3	5.5	2	7.5	5	3	8	15.5
	D4-1	3.8	2	5.8	3.5	2	5.5	11.3
	D4-2	3.5	2	5.5	4	2	6	11.5
	E4-1	4.8	2	6.8	4.5	2	6.5	13.3
	E4-2	1	2	3	2.5	2	4.5	7.5
	E4-3	3	1	4	4.5	2	6.5	10.5
	F4-1	5.5	3	8.5	5	3	8	16.5
	F4-2	4.5	2	6.5	4.5	2	6.5	13
	G4-1	1	3	4	2	3	5	9
	H4-1	4.5	2	6.5	4	3	7	13.5
	I4-1	2.5	4	6.5	3.5	3	6.5	13
	I4-2	1.5	4	5.5	4	3	7	12.5
	I4-3	4	2	6	3.5	2	5.5	11.5
	I4-4	3.9	3	6.9	4.5	3	7.5	14.4
	I4-5	5.3	2	7.3	3.5	2	5.5	12.8
	I4-6	3	3	6	2	3	5	11
	I4-7	4	3	7	4	3	7	14
	J4-1	5.3	2	7.3	4	2	6	13.3
	J4-2	3	3	6	4.5	3	7.5	13.5
	J4-3	5.5	3	8.5	5	3	8	16.5
Round 5	A5-1	4.4	3	7.4	1.5	3	4.5	11.9
	A5-2	4.6	3	7.6	2.5	3	5.5	13.1
	B5-1	4.8	3	7.8	4.5	3	7.5	15.3
	B5-2	1.5	3	4.5	4	3	7	11.5
	B5-3	4.9	3	7.9	2.5	2	4.5	12.4
	C5-1	5.5	1	6.5	2	1	3	9.5
	C5-2	4.6	3	7.6	3.5	2	5.5	13.1
	C5-3	5.4	3	8.4	4.5	3	7.5	15.9
	C5-4	2.5	4	6.5	5	4	9	15.5
	D5-1	3	3	6	2.5	2	4.5	10.5
	D5-2	3.5	2	5.5	2.5	2	4.5	10
	D5-3	3.8	1	4.8	2.5	2	4.5	9.3
	E5-1	4	3	7	4	3	7	14
	E5-2	2.5	4	6.5	4	3	7	13.5
	E5-3	5.2	3	8.2	5	3	8	16.2
	F5-1	3.5	1	4.5	2.5	1	3.5	8
	F5-2	4	3	7	2	2	4	11
	G5-1	4.8	2	6.8	4.5	3	7.5	14.3
	G5-2	5	3	8	4.5	3	7.5	15.5
	G5-3	4.6	3	7.6	2.5	3	5.5	13.1
	G5-4	3.5	3	6.5	3	3	6	12.5
	G5-5	5.3	3	8.3	4.5	3	7.5	15.8
	G5-6	4	2	6	4.5	2	6.5	12.5
	G5-7	5	3	8	5	4	9	17
	H5-1	5.8	2	7.8	5	3	8	15.8
	I5-1	3.7	3	6.7	2.5	3	5.5	12.2
	I5-2	1	3	4	2	4	6	10
	I5-3	4.3	2	6.3	3.5	2	5.5	11.8
	I5-4	0.5	3	3.5	2	4	6	9.5
	I5-5	2	3	5	3	3	6	11
	I5-6	3.9	2	5.9	4.5	2	6.5	12.4
	I5-7	2.8	3	5.8	2.5	2	4.5	10.3
	J5-1	4.9	3	7.9	4.5	3	7.5	15.4
	J5-2	4	3	7	4	3	7	14
	J5-3	3.2	3	6.2	4.5	3	7.5	13.7

## Sheet: Group 2 Task 1
Round	ID	Expert 1			Expert 2			Total score
		Aesthetic score	Technical score	Total	Aesthetic score	Technical score	Total
Round 1	a1-1	4.5	3	7.5	3.5	3	6.5	14
	a1-2	5.1	3	8.1	5.5	3	8.5	16.6
	a1-3	5.3	2	7.3	5.5	3	8.5	15.8
	a1-4	4.5	2	6.5	4.5	2	6.5	13
	b1-1	5	2	7	4	3	7	14
	c1-1	3.8	3	6.8	4	4	8	14.8
	d1-1	4.5	2	6.5	5.5	3	8.5	15
	d1-2	4.2	2	6.2	5	2	7	13.2
	d1-3	3.8	2	5.8	4.5	2	6.5	12.3
	e1-1	5.1	3	8.1	5	3	8	16.1
	f1-1	4.8	3	7.8	4.5	3	7.5	15.3
	f1-2	4.5	2	6.5	3.5	2	5.5	12
	f1-3	3.7	2	5.7	3	3	6	11.7
	f1-4	3.6	3	6.6	4	4	8	14.6
	f1-5	4	3	7	3.5	4	7.5	14.5
	f1-6	5	1	6	3.5	2	5.5	11.5
	f1-7	4.5	2	6.5	4	2	6	12.5
	f1-8	5.3	2	7.3	5	4	9	16.3
	g1-1	4	2	6	5.5	3	8.5	14.5
	h1-1	4.5	2	6.5	5.5	3	8.5	15
	i1-1	4.6	2	6.6	4	3	7	13.6
	i1-2	4.8	2	6.8	5	3	8	14.8
	j1-1	5.3	2	7.3	5	4	9	16.3
	j1-2	4.7	2	6.7	4.5	3	7.5	14.2
	j1-3	4.8	2	6.8	4	3	7	13.8
	j1-4	4.7	2	6.7	3.5	3	6.5	13.2
Round 2	a2-1	5.3	2	7.3	5.5	3	8.5	15.8
	a2-2	5.4	3	8.4	6	3	9	17.4
	b2-1	5.2	3	8.2	5	3	8	16.2
	c2-1	5.5	3	8.5	5.5	4	9.5	18
	c2-2	4.5	2	6.5	6	3	9	15.5
	d2-1	5.7	3	8.7	5	4	9	17.7
	d2-2	5.2	3	8.2	5.5	4	9.5	17.7
	d2-3	4	2	6	4	3	7	13
	d2-4	2.8	3	5.8	3.5	3	6.5	12.3
	d2-5	5	2	7	4.5	3	7.5	14.5
	e2-1	5	3	8	4	4	8	16
	f2-1	4	3	7	3.5	3	6.5	13.5
	f2-2	4.8	3	7.8	2.5	4	6.5	14.3
	f2-3	5	2	7	4	3	7	14
	f2-4	4.8	3	7.8	5	3	8	15.8
	f2-5	3.5	3	6.5	2.5	4	6.5	13
	f2-6	4.2	2	6.2	3	3	6	12.2
	g2-1	5	2	7	4.5	3	7.5	14.5
	h2-1	3	2	5	4	3	7	12
	i2-1	5.2	3	8.2	5.5	3	8.5	16.7
	i2-2	4.8	3	7.8	5	3	8	15.8
	i2-3	4.8	3	7.8	5.5	3	8.5	16.3
	i2-4	4.5	2	6.5	5	3	8	14.5
	i2-5	4	3	7	6	3	9	16
	i2-6	5.5	3	8.5	5	3	8	16.5
	j2-1	5	1	6	4.5	2	6.5	12.5
	j2-2	4.9	2	6.9	4	3	7	13.9
	j2-3	4.9	2	6.9	4	4	8	14.9
	j2-4	4.9	2	6.9	4.5	2	6.5	13.4
	j2-5	3.6	1	4.6	4.5	2	6.5	11.1
	j2-6	4.4	2	6.4	5.5	3	8.5	14.9
	j2-7	4.3	2	6.3	5	2	7	13.3
	j2-8	4.1	2	6.1	4	2	6	12.1
Round 3	a3-1	5.1	2	7.1	5	3	8	15.1
	a3-2	4.3	3	7.3	5	3	8	15.3
	b3-1	5.3	2	7.3	5.5	3	8.5	15.8
	c3-1	5	2	7	4	3	7	14
	c3-2	4.3	2	6.3	3.5	3	6.5	12.8
	d3-1	4.2	3	7.2	4.5	4	8.5	15.7
	d3-2	5	3	8	3.5	4	7.5	15.5
	d3-3	1	3	4	2.5	3	5.5	9.5
	d3-4	4.9	3	7.9	4.5	3	7.5	15.4
	e3-1	3.6	3	6.6	5	4	9	15.6
	e3-2	5.5	3	8.5	5	4	9	17.5
	e3-3	4.9	3	7.9	6	3	9	16.9
	e3-4	4	3	7	5	3	8	15
	e3-5	4	3	7	4.5	3	7.5	14.5
	f3-1	4.7	3	7.7	4	3	7	14.7
	f3-2	4.8	2	6.8	4.5	3	7.5	14.3
	f3-3	3.7	3	6.7	3	4	7	13.7
	f3-4	4.4	3	7.4	3.5	3	6.5	13.9
	f3-5	4.2	3	7.2	4	3	7	14.2
	f3-6	4.6	3	7.6	4	3	7	14.6
	g3-1	5	2	7	4.5	3	7.5	14.5
	h3-1	4.2	2	6.2	3.5	2	5.5	11.7
	i3-1	3.6	2	5.6	3	3	6	11.6
	i3-2	4.5	3	7.5	3.5	4	7.5	15
	i3-3	4.3	3	7.3	5.5	4	9.5	16.8
	i3-4	4	3	7	4	4	8	15
	j3-1	4.9	2	6.9	4.5	2	6.5	13.4
	j3-2	5.2	2	7.2	3	2	5	12.2
	j3-3	4	1	5	3.5	2	5.5	10.5
	j3-4	4.9	2	6.9	3.5	3	6.5	13.4
	j3-5	2	3	5	2	3	5	10
	j3-6	5.2	3	8.2	4	3	7	15.2
	j3-7	4.5	2	6.5	4	4	8	14.5
Round 4	a4-1	4.5	3	7.5	3.5	3	6.5	14
	a4-2	5.2	3	8.2	5	3	8	16.2
	b4-1	4.2	2	6.2	3.5	3	6.5	12.7
	c4-1	5.1	2	7.1	4.5	2	6.5	13.6
	d4-1	3.4	3	6.4	2	4	6	12.4
	d4-2	1	3	4	2.5	3	5.5	9.5
	d4-3	2.2	3	5.2	3	4	7	12.2
	d4-4	4.4	4	8.4	4.5	4	8.5	16.9
	e4-1	4.9	3	7.9	4.5	3	7.5	15.4
	e4-2	4.2	3	7.2	3	3	6	13.2
	e4-3	4.5	3	7.5	4.5	3	7.5	15
	e4-4	4.6	3	7.6	4.5	3	7.5	15.1
	f4-1	4.1	3	7.1	4	3	7	14.1
	f4-2	4.3	3	7.3	3.5	3	6.5	13.8
	f4-3	3	3	6	3.5	3	6.5	12.5
	f4-4	4.5	3	7.5	4	3	7	14.5
	g4-1	4.9	3	7.9	4	3	7	14.9
	h4-1	4	3	7	4.5	3	7.5	14.5
	i4-1	5.3	3	8.3	2	2	4	12.3
	i4-2	4.6	3	7.6	4.5	2	6.5	14.1
	i4-3	4.6	3	7.6	5	3	8	15.6
	i4-4	4.3	3	7.3	5.5	3	8.5	15.8
	i4-5	4	3	7	3.5	3	6.5	13.5
	j4-1	4.6	3	7.6	4	3	7	14.6
	j4-2	4.5	2	6.5	4	3	7	13.5
	j4-3	4.4	2	6.4	4.5	3	7.5	13.9
	j4-4	4.3	3	7.3	5	2	7	14.3
	j4-5	4.8	3	7.8	5.5	3	8.5	16.3
	j4-6	4.7	2	6.7	5	3	8	14.7
	j4-7	4.3	2	6.3	4	2	6	12.3
Round 5	a5-1	4.5	3	7.5	3	3	6	13.5
	a5-2	5.2	3	8.2	5	4	9	17.2
	b5-1	3.9	3	6.9	4.5	4	8.5	15.4
	c5-1	4.7	2	6.7	4	3	7	13.7
	e5-1	4.9	3	7.9	4.5	3	7.5	15.4
	e5-2	4.6	3	7.6	5	3	8	15.6
	f5-1	4.6	2	6.6	4.5	2	6.5	13.1
	f5-2	2	2	4	3	2	5	9
	f5-3	4	4	8	5.5	4	9.5	17.5
	f5-4	3.9	4	7.9	4.5	4	8.5	16.4
	g5-1	4.7	3	7.7	5	4	9	16.7
	h5-1	4	3	7	4.5	3	7.5	14.5
	i5-1	2.5	3	5.5	4	3	7	12.5
	i5-2	2	3	5	3.5	3	6.5	11.5
	i5-3	2.5	3	5.5	4.5	3	7.5	13
	i5-4	3.5	3	6.5	3	3	6	12.5
	j5-1	5.8	2	7.8	5.5	2	7.5	15.3
	j5-2	4.2	3	7.2	5.5	3	8.5	15.7
	j5-3	4.5	2	6.5	4.5	2	6.5	13
	j5-4	4.8	3	7.8	4	3	7	14.8
	j5-5	4	3	7	4	3	7	14
	j5-6	5	2	7	5	2	7	14
	j5-7	5.5	2	7.5	4.5	2	6.5	14
	j5-8	5	3	8	5	4	9	17

## Sheet: Group 2 Task 2
Round	ID	Expert 1			Expert 2			Total score
		Aesthetic score	Technical score	Total	Aesthetic score	Technical score	Total
Round 1	a1-1	5	2	7	5	3	8	15
	a1-2	5.5	3	8.5	6	3	9	17.5
	b1-1	2.5	2	4.5	2	2	4	8.5
	c1-1	4.4	2	6.4	2	3	5	11.4
	c1-2	5.2	2	7.2	3.5	3	6.5	13.7
	c1-3	4	3	7	4.5	3	7.5	14.5
	d1-1	4.8	2	6.8	4	3	7	13.8
	d1-2	2	3	5	2	2	4	9
	e1-1	5	3	8	5	3	8	16
	e1-2	4.7	2	6.7	5.5	4	9.5	16.2
	f1-1	4.5	2	6.5	4	2	6	12.5
	g1-1	5	2	7	4	2	6	13
	h1-1	4.5	3	7.5	4.5	3	7.5	15
	i1-1	5.1	1	6.1	3.5	2	5.5	11.6
	i1-2	4.8	1	5.8	3	2	5	10.8
	i1-3	3.5	1	4.5	2	2	4	8.5
	i1-4	3.7	1	4.7	1.5	2	3.5	8.2
	i1-5	3.5	3	6.5	2.5	3	5.5	12
	i1-6	3.7	3	6.7	2.5	3	5.5	12.2
	j1-1	4	2	6	3	2	5	11
	j1-2	4	2	6	3	2	5	11
Round 2	a2-1	5.3	4	9.3	5.5	3	8.5	17.8
	a2-2	5.8	2	7.8	5	4	9	16.8
	b2-1	4.5	2	6.5	3.5	3	6.5	13
	c2-1	5	3	8	3.5	2	5.5	13.5
	d2-1	3.5	4	7.5	3	3	6	13.5
	d2-2	2	4	6	3.5	3	6.5	12.5
	d2-3	1	3	4	1.5	2	3.5	7.5
	d2-4	3	3	6	3	3	6	12
	e2-1	4	2	6	5.5	3	8.5	14.5
	e2-2	3.5	2	5.5	5	4	9	14.5
	e2-3	3.9	3	6.9	3.5	2	5.5	12.4
	f2-1	3.5	3	6.5	1	3	4	10.5
	g2-1	4.3	2	6.3	2	2	4	10.3
	h2-1	1	3	4	3.5	4	7.5	11.5
	i2-1	0	2	2	2	2	4	6
	i2-2	2.5	3	5.5	4	2	6	11.5
	i2-3	2	2	4	3	2	5	9
	i2-4	2.2	2	4.2	3.5	2	5.5	9.7
	i2-5	4	2	6	4.5	2	6.5	12.5
	i2-6	3	2	5	4	2	6	11
	j2-1	5.1	2	7.1	3.5	4	7.5	14.6
	j2-2	4.3	2	6.3	5	3	8	14.3
	j2-3	4.5	2	6.5	3	2	5	11.5
Round 3	a3-1	4.8	4	8.8	5	4	9	17.8
	a3-2	4.7	3	7.7	5.5	3	8.5	16.2
	b3-1	4.5	3	7.5	4	3	7	14.5
	c3-1	2.5	2	4.5	2	2	4	8.5
	d3-1	0.5	3	3.5	3.5	3	6.5	10
	d3-2	1	3	4	3	3	6	10
	d3-3	3.5	3	6.5	3	3	6	12.5
	d3-4	3	3	6	3.5	3	6.5	12.5
	e3-1	5	3	8	5.5	4	9.5	17.5
	e3-2	0	4	4	4	3	7	11
	e3-3	1	4	5	5	3	8	13
	f3-1	0.5	4	4.5	3.5	3	6.5	11
	g3-1	3.5	2	5.5	2	2	4	9.5
	h3-1	2	4	6	5	3	8	14
	i3-1	2	2	4	3	2	5	9
	i3-2	2.5	3	5.5	2	2	4	9.5
	i3-3	1.5	2	3.5	3.5	3	6.5	10
	j3-1	3.5	3	6.5	2.5	2	4.5	11
	j3-2	5	3	8	4.5	2	6.5	14.5
	j3-3	4	3	7	4.5	2	6.5	13.5
Round 4	a4-1	5	4	9	5	3	8	17
	a4-2	4.6	3	7.6	5	4	9	16.6
	b4-1	2	3	5	3	3	6	11
	c4-1	1	4	5	5	3	8	13
	d4-1	4.5	4	8.5	4.5	3	7.5	16
	d4-2	4	3	7	2	3	5	12
	e4-1	3.5	4	7.5	5	3	8	15.5
	e4-2	5.2	4	9.2	4.5	3	7.5	16.7
	e4-3	3.5	4	7.5	4.5	4	8.5	16
	f4-1	0.5	4	4.5	2.5	4	6.5	11
	g4-1	5	2	7	5	3	8	15
	h4-1	2	3	5	4.5	3	7.5	12.5
	i4-1	3	2	5	2.5	2	4.5	9.5
	i4-2	4.3	2	6.3	3	2	5	11.3
	i4-3	3.2	2	5.2	2	2	4	9.2
	j4-1	5.2	3	8.2	4.5	3	7.5	15.7
	j4-2	4.3	3	7.3	4	2	6	13.3
Round 5	a5-1	4.5	3	7.5	5	3	8	15.5
	b5-1	4.3	2	6.3	3.5	2	5.5	11.8
	c5-1	1	4	5	3.5	4	7.5	12.5
	d5-1	2.9	3	5.9	1.5	3	4.5	10.4
	d5-2	4.6	3	7.6	4.5	3	7.5	15.1
	e5-1	5.6	3	8.6	5.5	4	9.5	18.1
	e5-2	5	3	8	5.5	4	9.5	17.5
	f5-1	4.5	2	6.5	4.5	3	7.5	14
	g5-1	3.8	1	4.8	1	2	3	7.8
	h5-1	2	3	5	5	4	9	14
	i5-1	3.2	2	5.2	3	2	5	10.2
	i5-2	0.5	3	3.5	2	3	5	8.5
	i5-3	2	2	4	2.5	3	5.5	9.5
	j5-1	3.6	3	6.6	4.5	3	7.5	14.1
	j5-2	1.8	3	4.8	3.5	3	6.5	11.3
	j5-3	4	3	7	4	3	7	14
